# Supplementary material for: FlbZIP12 gene enhances drought tolerance via modulating flavonoid biosynthesis in Fagopyrum leptopodum
Source: Front Plant Sci. 2023 Oct 11;14:1279468. doi: 10.3389/fpls.2023.1279468 (PMC10598875; doi:10.3389/fpls.2023.1279468)
Supplement: Supplementary file 2 [file Table_1.xlsx]

## Sheet: Primers
TABLE S1 Primers used in this study
Assays	Name	Primer sequences (5'–3')
Localization	pCambia2300-FlbZIP12-F	CGGAATTCATGGGGACTAATATGAACTTCAAATCA
	pCambia2300-FlbZIP12-R	GCTCTAGACCATGGACCCGTCTGTGTCC
qRT-PCR	FlH3-F	GAAATTCGCAAGTACCAGAAGAG
	FlH3-R	CCAACAAGGTATGCCTCAGC
	qRT-FlbZIP12-F	ATGGGGACTAATATGAACTTCAAATCA
	qRT-FlbZIP12-R	CCATGGACCCGTCTGTGTCC
	qRT-FtF3´H-F	GCTGGCGTATGCTTAGGAAG
	qRT-FtF3´H-R	GGCCTTGGATAATGCCCTTG
	qRT-FtF3H-F	AACAGCAGCCGTTTGTCAAT
	qRT-FtF3H-R	TGCTCCTTAGCCAGCTTCTT
	qRT-FtFLS-F	TCGATCAAGAAGGCGAGTGA
	qRT-FtFLS-R	TTCTCCTCGATCGGAAGCTC
	qRT-FtPAL-F	ACAAGGCGTTACATGGAGGA
	qRT-FtPAL-R	CCAAGCTAGGGTTTCTCCCA
	qRT-Ft4CL-F	GCAACCATAGACGCTCAAGG
	qRT-Ft4CL-R	TGCATCGGCTATGGATGGAT
	qRT-FtCHS-F	TCTCGACAACCGTCAAGACA
	qRT-FtCHS-R	GCACATGATGACGTGTGTGA
	qRT-FtC4H-F	GTCCTGGTATCATCCTCGCA
	qRT-FtC4H-R	GCGGTGGGCTTCATAACAAT
	qRT-FtRD29B-F	GAAACCAAAGATGAGTCGACAC
	qRT-FtRD29B-R	TTTTTCGTAAACCGGAGTCAAC
	qRT-FtERD1-F	CTTTCTCTATCAGCACGAAACG
	qRT-FtERD1-R	CGGTGCGATATATTGACAATCC
Y2H	AD-FlbZIP12-F	GGAATTCCATATGATGGGGACTAATATGAACTTCAAATCA
	AD-FlbZIP12-R	CCGGAATTCCCATGGACCCGTCTGTGTCC
	BD-FlSnRK2.2-F	GGAATTCCATATGATGGATCCGATGATGAATC
	BD-FlSnRK2.2-R	CCGGAATTCTCATATGGCATACACAATC
	BD-FlSnRK2.3-F	GGAATTCCATATGATGGATCCGATGATGAATCGG
	BD-FlSnRK2.3-R	CCGGAATTCTCATAATGCATAGACAATCTCGCC
	BD-FlSnRK2.6-F	GGAATTCCATATGATGGATCGGCCGGCTG
	BD-FlSnRK2.6-R	CCGGAATTCTCACATTGCATAGACTATCTCCCC
BiFC	NE-FlbZIP12-F	TCCATCGATAGTACTGTCGACATGGGGACTAATATGAACTTCAAATCA
	NE-FlbZIP12-R	AGCGGTACCCTCGAGGTCGACCCATGGACCCGTCTGTGTCC
	CE-FlSnRK2.2-F	TCCATCGATAGTACTGTCGACATGGATCCGATGATGAATCGG
	CE-FlSnRK2.2-R	AGCGGTACCCTCGAGGTCGACTATGGCATACACAATCTCCCCA
	CE-FlSnRK2.6-F	TCCATCGATAGTACTGTCGACATGGATCGGCCGGCTGGG
	CE-FlSnRK2.6-R	AGCGGTACCCTCGAGGTCGACCATTGCATAGACTATCTCCCCGC

## Sheet: Sequence of FlbZIP12
FlbZIP12	mgtnmnfksfgneppsegndsgrpsgnfslvrqpsvysltfeefqsslgkefgsmnmdellrniwtaeetqnmtstatvnggggvqdglnqvghlqrqgsltlprtlsqktvdevwkdlskvteagaslpqgtqrqptlgeitleeflvragvvredaqivgkpniggllgdlvsanndntgfgidfqqpnrpiglmgghlvdngtqislqspivpvnvngarssqqqaispqmaqqqkqqhlhqqpifpkqppvsyatyantlgmpgnthlgspgvkggvvgfsnstmngnsfkksplqnggmgiaglgvaagspalssdglgqsngdtpspspymlngglrgrrgnnpvekvierrqkrmiknresaarsrarkqaytveleqevaklkeenkelvl…
